# Supplementary material for: Tumor Necrosis with Adjunction of Preoperative Monocyte-to-Lymphocyte Ratio as a New Risk Stratification Marker Can Independently Predict Poor Outcomes in Upper Tract Urothelial Carcinoma
Source: J Clin Med. 2021 Jul 3;10(13):2983. doi: 10.3390/jcm10132983 (PMC8267944; doi:10.3390/jcm10132983)
Supplement: Supplementary file 1 [file jcm-10-02983-s001.zip]

Archive with 1 entries (1 files):
- jcm-1226766-supplementary.pdf
